# Supplementary material for: Reinvestigation of Absorption Spectroscopic Thermal Dynamics of Archaerhodopsin 3 Based Voltage Sensor QuasAr1
Source: Bioengineering (Basel). 2025 Nov 24;12(12):1293. doi: 10.3390/bioengineering12121293 (PMC12729394; doi:10.3390/bioengineering12121293)
Supplement: Supplementary file 1 [file bioengineering-12-01293-s001.zip]

Archive with 1 entries (1 files):
- Bioengineering-3972398-SM.pdf
